# Supplementary material for: BRCA2 controls DNA:RNA hybrid level at DSBs by mediating RNase H2 recruitment
Source: Nat Commun. 2018 Dec 18;9:5376. doi: 10.1038/s41467-018-07799-2 (PMC6299093; doi:10.1038/s41467-018-07799-2)
Supplement: Supplementary file 3 — Supplementary Data 1 [file 41467_2018_7799_MOESM3_ESM.xlsx]

## Sheet: siRNA list
Name	Sequence
LUCIFERASE	GCCAUUCUAUCCUCUAGAGGAUG
BRCA2
1	GAAACGGACUUGCUAUUUA
2	GGUAUCAGAUGCUUCAUUA
3	GAAGAAUGCAGGUUUAAUA
4	UAAGGAACGUCAAGAGAUA
CtIP
1	GGAGCUACCUCUAGUAUCA
2	GAGGUUAUAUUAAGGAAGA
3	GAACAGAAUAGGACUGAGU
4	GCACGUUGCCCAAAGAUUC
EXO1
1	GCACGUAAUUCAAGUGAUG
2	GUAAAUGGACCUACUAACA
3	CCACCUAGGACGAGAAAUA
4	CGGAAGAGAAGUUUCGUUA
RAD51
1	UAUCAUCGCCCAUGCAUCA
2	CUAAUCAGGUGGUAGCUCA
3	GCAGUGAUGUCCUGGAUAA
4	CCAACGAUGUGAAGAAAUU
