# Supplementary material for: BRCA2 controls DNA:RNA hybrid level at DSBs by mediating RNase H2 recruitment
Source: Nat Commun. 2018 Dec 18;9:5376. doi: 10.1038/s41467-018-07799-2 (PMC6299093; doi:10.1038/s41467-018-07799-2)
Supplement: Supplementary file 4 — Supplementary Data 3 [file 41467_2018_7799_MOESM4_ESM.xlsx]

## Sheet: Primer list
NAME	SEQUENCE
RT-qPCR
BRCA2	5’-CCTGATGCCTGTACACCTCTT-3’
BRCA2	5’-GCAGGCCGAGTACTGTTAGC-3’
c-FOS_Fw	5’-ACTACCACTCACCCGCAGAC-3’
c-FOS_Rev	5’-CCAGGTCCGTGCAGAAGT-3’
CtIP_Fw	5’-GGAAGAAAATAAAAAGCTTTCTGAAC-3’
CtIP_Rev	5’-TGCTTGATGCTGTTGATCATT-3’
EXO1_Fw	5’-CTTTCTCAGTGCTCTAGTAAGGACTCT-3’
EXO1_Rev	5’-TGGAGGTCTGGTCACTTTGA-3’
RAD51_Fw	5’-TGAGGGTACCTTTAGGCCAGA-3’
RAD51_Rev	5’-CACTGCCAGAGAGACCATACC-3’
RPP0_Fw	5’-TTCATTGTGGGAGCAGAC-3’
RPP0_Rev	5’-CAGCAGTTTCTCCAGAGC-3’
ChIP-qPCR
DR-GFP Rev	5’-ATCACATGGTCCTGCTGGAGTT-3’
DR-GFP Fw	5’-TGGCTGATTATGATCTAGAGTCGCGG-3’
DRIP-qPCR/dilncRNAs-qPCR
7SK Fw	5’-AGGACCGGTCTTCGGTCAA-3’
7SK Rev	5’-TCATTTGGATGTGTCTGCAGTCT-3’
47S Fw	5’-CCGCGCTCTACCTTACCTACCT-3’
47S Rev	5’-GCATGGCTTAATCTTTGAGACAAG-3’
DAB1 -3_Fw	5’-GCAGCCTAATTACTCATAGGG-3’
DAB1 -3_Rev	5’-GCCTCCAAATTCTAGATCTC-3’
DAB1 -2_Fw	5’-CCAACTTCTGTGCCTAGAAC-3’
DAB1 -2_Rev	5’-GACTCCAGTGTGGCTAATAC-3’
DAB1 -1.5_Fw	5’-TTGCTCAGCTCTGCCCTCAAC-3’
DAB1 -1.5_Rev	5’-AGTCAAGGCTAGGTGATTCC-3’
DAB1 -1_Fw	5’-GCAGCCACAATGGACTAAGA-3’
DAB1 -1_Rev	5’-AGCCTTCAGTTCTGTTTCAC-3’
DAB1 -0.1_Fw	5’-TGTGCTCTTTCCACTGTGGT-3’
DAB1 -0.1_Rev	5’-ATCACACTCTGCCACGTATG-3’
DAB1 +0.5_Fw	5’-TTAGGAACCCAATCCCACCCAGAA-3’
DAB1 +0.5_Rev	5’-ATCAACCAATGGCCGCATGT-3’
DAB1 +1_Fw	5’-TGGCCTCTAATGAGATGGAATCCC-3’
DAB1 +1_Rev	5’-TTGGAGTCTAACAGCCCAGTCA-3’
DAB1 +1.5_Fw	5’-GGTGATACTCACCACTATGCCT-3’
DAB1 +1.5_Rev	5’-TCTGGGATGGGTGTTGAAGTGT-3’
DAB1 +2_Fw	5’-TGC CTGTTTGCTTGATTTCCAC-3’
DAB1 +2_Rev	5’-TGAGCTGGGGTCATGTTCTTGAG-3’
DAB1 +3_Fw	5’-ATGCTGGTCCCATATAATCAGGC-3’
DAB1 +3 _Rev	5’-CTTCTGGGATTGTCTTGCTGGAGT-3’
DAB1 +3.8 _Fw	5’-GGCATTGTTCTGGGGATAAA-3’
DAB1 +3.8 _Rev	5’-TTGCCCAGGAGGTGACTC-3’
I-PpoI_non genic_Fw	5’-GATTCCACCAACCCCATTC-3’
I-PpoI _non genic_Rev	5’-GAGATTCCCACTGTCCCTAC-3’
AsiSI_non genic 0.1_Fw	5'-ACCCCACCTCCTGCTTAGTTGATA-3’
AsiSI_non genic 0.1_Rev	5'-AGCATCCATCCATGTTTGGG-3’
AsiSI_non genic 0.5_Fw	5'-AGAGAGGCTTTGGTCAAGGA-3’
AsiSI_non genic 0.5_Rev	5'-CTCTCTGAGGTCAAACAAGTGC-3’
AsiSI_non genic 1_Fw	5'-GTCTCAAACTCTGGGCTCAAGCAA-3’
AsiSI_non genic 1_Rev	5'-AGTGCTGTACTGATGCTGTGCT-3’
AsiSI_non genic 1.5_Fw	5'-AGTGATGCTTTGGGCACCATCT-3’
AsiSI_non genic 1.5_Rev	5'-GCTGGAAGCTTCTGGAATCGTA-3’
AsiSI_non genic 3_Fw	5'-TGTTTGGCACCCTACTGGATCT-3’
AsiSI_non genic 3_Rev	5'-TGTTCATGCACTCTCCTGGTTGAC-3’
PCR
ACTIN_Fw	5’-GATCATTGCTCCTCCTGAGC-3’
ACTIN_Rev	5’-AAAGCCATGCCAATCTCATC-3’
P1	5’-GAGGGCGAGGGCGATGCC-3’
P2	5’-TGCACGCTGCCGTCCTCG-3’
F1	5’-TTTGGCAAAGAATTCAGATCC-3’
F2	5’-CAAATGTGGTATGGCTGATTATG-3’
