# Supplementary material for: BRCA2 controls DNA:RNA hybrid level at DSBs by mediating RNase H2 recruitment
Source: Nat Commun. 2018 Dec 18;9:5376. doi: 10.1038/s41467-018-07799-2 (PMC6299093; doi:10.1038/s41467-018-07799-2)
Supplement: Supplementary file 6 — Supplementary Data 2 [file 41467_2018_7799_MOESM6_ESM.xlsx]

## Sheet: ASOs list
Name	Sequence
CTRL	AGAGAAAAGTGAAAGTCGAGT
A1	TCGGGGTAGCGGCTGAAGCA
A2	CGCCGTAGGTCAGGGTGGTC
A3	GCCAGGGCACGGGCAGCTTG
A4	CCGGTGGTGCAGATGAACTT
A5	TCAGCTTGCCGTAGGTATTA
B1	GGATCCACCGGTCGCCAC
B2	AGCAAGGGCGAGGAGCTGTT
B3	ACCGGGGTGGTGCCCA
B4	GAGCTGGACGGCGACGTAAA
B5	TTCAGCGTGTCCGGCTAGGG
