# Supplementary material for: BRCA2 controls DNA:RNA hybrid level at DSBs by mediating RNase H2 recruitment
Source: Nat Commun. 2018 Dec 18;9:5376. doi: 10.1038/s41467-018-07799-2 (PMC6299093; doi:10.1038/s41467-018-07799-2)
Supplement: Supplementary file 7 — Source Data for Fig. 1e [file 41467_2018_7799_MOESM7_ESM.xlsx]

## Sheet: Fig.1e
AsiSI	L2R (0-500bpbp)	L2R (500-1000bp)	L2R (1000-1500bp)	L2R (1500-2000bp)	L2R (2000-2500bp)
AsiSI_1069	0.244695	0.29737	0.913303	0.435167	0.382866
AsiSI_1146	1.19546	1.87004	1.39156	1.2762	1.0475
AsiSI_1168	0.178358	0.203336	0.486421	-0.378224	-0.165401
AsiSI_1174	-0.330359	-0.170807	1.1537	0.575966	1.83021
AsiSI_1190	0.110016	0.662772	-0.265975	-0.646883	-0.256039
AsiSI_1225	-0.0342139	0.780109	1.37875	1.66563	-0.755796
AsiSI_1227	-1.07009	0.257023	0.94802	0.72631	0.138432
AsiSI_1232	0.801526	1.20846	1.52276	1.29239	0.899386
AsiSI_133	-0.116569	-0.443453	-0.172694	0.0624698	-0.364177
AsiSI_167	1.61697	1.13937	1.39023	-0.0497561	0.695186
AsiSI_192	0.628658	2.01132	1.0285	1.46436	-0.474559
AsiSI_228	-0.364371	0.264846	0.401482	-0.102615	0.420678
AsiSI_250	-0.254176	-1.16981	0.0846544	0.237258	0.262955
AsiSI_257	-0.861916	-0.954768	-0.978157	-0.480699	1.86708
AsiSI_285	0.480281	0.750821	1.04538	1.46333	0.518114
AsiSI_428	-0.70037	-0.672425	-0.976304	-0.768509	0.606487
AsiSI_438	-0.350162	-0.00333868	0.512486	0.207998	0.699723
AsiSI_451	-1.63949	-0.811369	-0.170971	-0.349792	0.183071
AsiSI_453	0.165014	1.0138	1.85762	1.28149	0.698123
AsiSI_455	0.66424	0.963381	0.251379	1.05517	1.0227
AsiSI_478	0.312506	1.14161	0.867256	0.667583	1.18104
AsiSI_559	1.82865	1.62798	0.475414	1.04022	0.852063
AsiSI_572	0.593232	0.458654	1.08698	1.01138	0.174982
AsiSI_578	1.53102	2.41533	0.0176395	1.58633	0.284456
AsiSI_591	-1.1149	0.370459	0.452953	0.843408	0.304889
AsiSI_624	-0.565322	0.154407	0.162755	0.790275	0.612187
AsiSI_645	-0.527437	-0.224856	0.754379	0.558579	-0.414474
AsiSI_648	0.689799	-0.021599	-0.507495	0.404552	-0.74157
AsiSI_657	0.283595	-0.263148	0.0644269	0.0539467	-0.449437
AsiSI_660	-1.34618	-1.09553	-0.118458	-0.507131	-1.11884
AsiSI_682	-0.965456	-0.979139	-0.414692	-0.322622	-0.619892
AsiSI_740	-0.0303184	0.418013	0.74949	-0.358269	0.108935
AsiSI_749	-0.656565	0.544564	0.740276	0.00451656	0.0659645
AsiSI_801	1.23217	1.50495	1.6636	1.97372	1.82296
AsiSI_814	-0.423565	-0.28687	0.132643	-1.24756	-0.674787
AsiSI_815	2.51296	0.576288	0.885928	1.68943	0.737971
AsiSI_846	-0.36161	-0.624942	-0.0441867	-0.275747	-0.78027
AsiSI_871	0.978024	0.50487	1.14924	0.166408	0.527351
AsiSI_889	-0.7776	0.730154	1.4714	1.30482	1.2816
AsiSI_927	1.00483	0.985307	1.73723	2.08407	1.00126
AsiSI_938	0.152511	0.126087	0.325294	0.126428	0.0435423
AsiSI_95	0.31482	0.547265	1.34306	0.810293	2.22994
AsiSI_962	1.24852	1.16061	0.824091	1.93051	1.02189
AsiSI_981	-0.613114	-0.253617	-1.41525	-0.547876	-0.961202
AsiSI_985	2.0541	3.4613	0.696063	0.40058	0.191782
AsiSI_1081	0.230463	1.02477	0.15718	0.10768	0.393412
AsiSI_158	1.00431	0.41912	0.344919	-0.162368	0.749447
AsiSI_245	1.43951	1.00559	-0.296497	0.0897171	-0.0868905
AsiSI_596	0.948407	1.69436	1.73099	1.41417	0.674565
AsiSI_978	1.84395	1.2839	1.76753	0.42984	0.414949

## Sheet: Legend
Legend:
AsiSI = ID of the BLISS detected top 50 cut AsiSI sites (Iannelli et al. 2017).
L2R (0-500bp) = log2 ratio of the fold change of DNA:RNA hybrid reads in cut vs uncut samples at 0 to 500 bp distance from the AsiSI site.
L2R (500-1000bp) = log2 ratio of the fold change of DNA:RNA hybrid reads in cut vs uncut samples at 500 to 1000 bp distance from the AsiSI site.
L2R (1000-1500bp) = log2 ratio of the fold change of DNA:RNA hybrid reads in cut vs uncut samples at 1000 to 1500 bp distance from the AsiSI site.
L2R (1500-2000bp) = log2 ratio of the fold change of DNA:RNA hybrid reads in cut vs uncut samples at 1500 to 2000 bp distance from the AsiSI site.
L2R (2000-2500bp) = log2 ratio of the fold change of DNA:RNA hybrid reads in cut vs uncut samples at 2000 to 2500 bp distance from the AsiSI site.
