# Supplementary material for: BRCA2 controls DNA:RNA hybrid level at DSBs by mediating RNase H2 recruitment
Source: Nat Commun. 2018 Dec 18;9:5376. doi: 10.1038/s41467-018-07799-2 (PMC6299093; doi:10.1038/s41467-018-07799-2)
Supplement: Supplementary file 8 — Source Data [file 41467_2018_7799_MOESM8_ESM.zip]

Archive with 159 entries (130 files):
- TIFF_FIGURES/
- TIFF_FIGURES/.DS_Store
- __MACOSX/
- __MACOSX/TIFF_FIGURES/
- __MACOSX/TIFF_FIGURES/._.DS_Store
- TIFF_FIGURES/Figure2b/
- TIFF_FIGURES/Figure2b/.DS_Store
- __MACOSX/TIFF_FIGURES/Figure2b/
- __MACOSX/TIFF_FIGURES/Figure2b/._.DS_Store
- TIFF_FIGURES/Figure2b/Fig2B_zoom1.png
- __MACOSX/TIFF_FIGURES/Figure2b/._Fig2B_zoom1.png
- TIFF_FIGURES/Figure2b/Fig2B_zoom2.png
- __MACOSX/TIFF_FIGURES/Figure2b/._Fig2B_zoom2.png
- TIFF_FIGURES/Figure2b/Fig2B_zoom3.png
- __MACOSX/TIFF_FIGURES/Figure2b/._Fig2B_zoom3.png
- TIFF_FIGURES/Figure2b/Fig2Bcyan.png
- __MACOSX/TIFF_FIGURES/Figure2b/._Fig2Bcyan.png
- TIFF_FIGURES/Figure2b/FIg2Bmerge.png
- __MACOSX/TIFF_FIGURES/Figure2b/._FIg2Bmerge.png
- TIFF_FIGURES/Figure2b/Fig2Byellow.png
- __MACOSX/TIFF_FIGURES/Figure2b/._Fig2Byellow.png
- TIFF_FIGURES/Figure3a_BrdU/
- TIFF_FIGURES/Figure3a_BrdU/.DS_Store
- __MACOSX/TIFF_FIGURES/Figure3a_BrdU/
- __MACOSX/TIFF_FIGURES/Figure3a_BrdU/._.DS_Store
- TIFF_FIGURES/Figure3a_BrdU/Fig.3a_BrdU_magenta_amanitin.tif
- __MACOSX/TIFF_FIGURES/Figure3a_BrdU/._Fig.3a_BrdU_magenta_amanitin.tif
- TIFF_FIGURES/Figure3a_BrdU/Fig.3a_BrdU_magenta_H2O.tif
- TIFF_FIGURES/Figure3a_BrdU/Fig.3a_BrdU_yellow_amanitin.tif
- TIFF_FIGURES/Figure3a_BrdU/Fig.3a_BrdU_yellow_H2O.tif
- TIFF_FIGURES/Figure3a_PRPA/
- TIFF_FIGURES/Figure3a_PRPA/.DS_Store
- __MACOSX/TIFF_FIGURES/Figure3a_PRPA/
- __MACOSX/TIFF_FIGURES/Figure3a_PRPA/._.DS_Store
- TIFF_FIGURES/Figure3a_PRPA/Fig.3a_PRPA_magenta_amanitin.tif
- TIFF_FIGURES/Figure3a_PRPA/Fig.3a_PRPA_magenta_H2O.tif
- TIFF_FIGURES/Figure3a_PRPA/Fig.3a_PRPA_yellow_amanitin.tif
- TIFF_FIGURES/Figure3a_PRPA/Fig.3a_PRPA_yellow_H2O.tif
- TIFF_FIGURES/Figure3a_RPA/
- TIFF_FIGURES/Figure3a_RPA/.DS_Store
- __MACOSX/TIFF_FIGURES/Figure3a_RPA/
- __MACOSX/TIFF_FIGURES/Figure3a_RPA/._.DS_Store
- TIFF_FIGURES/Figure3a_RPA/Fig.3a_RPA_magenta_amanitin.tif
- TIFF_FIGURES/Figure3a_RPA/Fig.3a_RPA_magenta_H2O.tif
- TIFF_FIGURES/Figure3a_RPA/Fig.3a_RPA_yellow_amanitin.tif
- TIFF_FIGURES/Figure3a_RPA/Fig.3a_RPA_yellow_H2O.tif
- TIFF_FIGURES/FIgure3c_BRCA1/
- TIFF_FIGURES/FIgure3c_BRCA1/.DS_Store
- __MACOSX/TIFF_FIGURES/FIgure3c_BRCA1/
- __MACOSX/TIFF_FIGURES/FIgure3c_BRCA1/._.DS_Store
- TIFF_FIGURES/FIgure3c_BRCA1/Fig.3c_BRCA1_magenta_amanitin.tif
- TIFF_FIGURES/FIgure3c_BRCA1/Fig.3c_BRCA1_magenta_H2O.tif
- TIFF_FIGURES/FIgure3c_BRCA1/Fig.3c_BRCA1_yellow_amanitin.tif
- TIFF_FIGURES/FIgure3c_BRCA1/Fig.3c_BRCA1_yellow_H2O.tif
- TIFF_FIGURES/Figure3c_BRCA2/
- TIFF_FIGURES/Figure3c_BRCA2/.DS_Store
- __MACOSX/TIFF_FIGURES/Figure3c_BRCA2/
- __MACOSX/TIFF_FIGURES/Figure3c_BRCA2/._.DS_Store
- TIFF_FIGURES/Figure3c_BRCA2/Fig.3c_BRCA2_amanitin_magenta.tif
- TIFF_FIGURES/Figure3c_BRCA2/Fig.3c_BRCA2_amanitin_yellow.tif
- TIFF_FIGURES/Figure3c_BRCA2/Fig.3c_BRCA2_H2O_magenta.tif
- TIFF_FIGURES/Figure3c_BRCA2/Fig.3c_BRCA2_H2O_yellow.tif
- TIFF_FIGURES/Figure3c_RAD51/
- TIFF_FIGURES/Figure3c_RAD51/.DS_Store
- __MACOSX/TIFF_FIGURES/Figure3c_RAD51/
- __MACOSX/TIFF_FIGURES/Figure3c_RAD51/._.DS_Store
- TIFF_FIGURES/Figure3c_RAD51/Fig.3c_RAD51_magenta_amanitin.tif
- TIFF_FIGURES/Figure3c_RAD51/Fig.3c_RAD51_magenta_H2O.tif
- TIFF_FIGURES/Figure3c_RAD51/Fig.3c_RAD51_yellow_amanitin.tif
- TIFF_FIGURES/Figure3c_RAD51/Fig.3c_RAD51_yellow_H2O.tif
- TIFF_FIGURES/Figure4a/
- TIFF_FIGURES/Figure4a/.DS_Store
- __MACOSX/TIFF_FIGURES/Figure4a/
- __MACOSX/TIFF_FIGURES/Figure4a/._.DS_Store
- TIFF_FIGURES/Figure4a/Fig4a_cyan.png
- __MACOSX/TIFF_FIGURES/Figure4a/._Fig4a_cyan.png
- TIFF_FIGURES/Figure4a/Fig4a_merge.png
- __MACOSX/TIFF_FIGURES/Figure4a/._Fig4a_merge.png
- TIFF_FIGURES/Figure4a/Fig4a_yellow.png
- __MACOSX/TIFF_FIGURES/Figure4a/._Fig4a_yellow.png
- TIFF_FIGURES/Figure4a/Fig4a_zoom1.png
- __MACOSX/TIFF_FIGURES/Figure4a/._Fig4a_zoom1.png
- TIFF_FIGURES/Figure4a/Fig4a_zoom2.png
- __MACOSX/TIFF_FIGURES/Figure4a/._Fig4a_zoom2.png
- TIFF_FIGURES/Figure4a/Fig4a_zoom3.png
- __MACOSX/TIFF_FIGURES/Figure4a/._Fig4a_zoom3.png
- TIFF_FIGURES/Figure4e/
- TIFF_FIGURES/Figure4e/.DS_Store
- __MACOSX/TIFF_FIGURES/Figure4e/
- __MACOSX/TIFF_FIGURES/Figure4e/._.DS_Store
- TIFF_FIGURES/Figure4e/Fig.4e_GFP1H_green.tif
- TIFF_FIGURES/Figure4e/Fig.4e_GFP1H_magenta.tif
- TIFF_FIGURES/Figure4e/Fig.4e_GFP1H_yellow.tif
- TIFF_FIGURES/Figure4e/Fig.4e_GFP3H_green.tif
- TIFF_FIGURES/Figure4e/Fig.4e_GFP3H_magenta.tif
- TIFF_FIGURES/Figure4e/Fig.4e_GFP3H_yellow.tif
- TIFF_FIGURES/Figure4e/Fig.4e_GFP6H_green.tif
- TIFF_FIGURES/Figure4e/Fig.4e_GFP6H_magenta.tif
- TIFF_FIGURES/Figure4e/Fig.4e_GFP6H_yellow.tif
- TIFF_FIGURES/Figure4e/Fig.4e_RH1H_green.tif
- TIFF_FIGURES/Figure4e/Fig.4e_RH1H_magenta.tif
- TIFF_FIGURES/Figure4e/Fig.4e_RH1H_yellow.tif
- TIFF_FIGURES/Figure4e/Fig.4e_RH3H_green.tif
- TIFF_FIGURES/Figure4e/Fig.4e_RH3H_magenta.tif
- TIFF_FIGURES/Figure4e/Fig.4e_RH3H_yellow.tif
- TIFF_FIGURES/Figure4e/Fig.4e_RH6H_green.tif
- TIFF_FIGURES/Figure4e/Fig.4e_RH6H_magenta.tif
- TIFF_FIGURES/Figure4e/Fig.4e_RH6H_yellow.tif
- TIFF_FIGURES/Figure4g/
- TIFF_FIGURES/Figure4g/.DS_Store
- __MACOSX/TIFF_FIGURES/Figure4g/
- __MACOSX/TIFF_FIGURES/Figure4g/._.DS_Store
- TIFF_FIGURES/Figure4g/Fig.4g_magenta_CTRL.tif
- TIFF_FIGURES/Figure4g/Fig.4g_magenta_RH.tif
- TIFF_FIGURES/Figure4g/Fig.4g_yellow_CTRL.tif
- TIFF_FIGURES/Figure4g/Fig.4g_yellow_RNaseH.tif
- TIFF_FIGURES/Figure5b/
- TIFF_FIGURES/Figure5b/.DS_Store
- __MACOSX/TIFF_FIGURES/Figure5b/
- __MACOSX/TIFF_FIGURES/Figure5b/._.DS_Store
- TIFF_FIGURES/Figure5b/Fig.5b_1H_composite.tif
- TIFF_FIGURES/Figure5b/Fig.5b_1H_dapi.tif
- TIFF_FIGURES/Figure5b/Fig.5b_1H_yellow.tif
- TIFF_FIGURES/Figure5b/Fig.5b_6H_composite.tif
- TIFF_FIGURES/Figure5b/Fig.5b_6H_dapi.tif
- TIFF_FIGURES/Figure5b/Fig.5b_6H_yellow.tif
- TIFF_FIGURES/Figure5b/Fig.5b_noIR_composite.tif
- TIFF_FIGURES/Figure5b/Fig.5b_noIR_dapi.tif
- TIFF_FIGURES/Figure5b/Fig.5b_noIR_yellow.tif
- TIFF_FIGURES/Figure5d/
- TIFF_FIGURES/Figure5d/Fig.5d_2Gy6H_dapi.tif
- TIFF_FIGURES/Figure5d/Fig.5d_2Gy6H_green.tif
- TIFF_FIGURES/Figure5d/Fig.5d_2Gy6H_magenta.tif
- TIFF_FIGURES/Figure5d/Fig.5d_2Gy6H_red.tif
- TIFF_FIGURES/Figure5d/Fig.5d_noir_dapi.tif
- TIFF_FIGURES/Figure5d/Fig.5d_noir_green.tif
- TIFF_FIGURES/Figure5d/Fig.5d_noir_magenta.tif
- TIFF_FIGURES/Figure5d/Fig.5d_noir_red.tif
- TIFF_FIGURES/Figure5f/
- TIFF_FIGURES/Figure5f/Fig5f_cyan magenta 2 zi 2 flat.png
- __MACOSX/TIFF_FIGURES/Figure5f/
- __MACOSX/TIFF_FIGURES/Figure5f/._Fig5f_cyan magenta 2 zi 2 flat.png
- TIFF_FIGURES/Figure5f/Fig5f_cyan magenta 2 zi 3 flat.png
- __MACOSX/TIFF_FIGURES/Figure5f/._Fig5f_cyan magenta 2 zi 3 flat.png
- TIFF_FIGURES/Figure5f/Fig5f_cyan magenta 2 zi flat.png
- __MACOSX/TIFF_FIGURES/Figure5f/._Fig5f_cyan magenta 2 zi flat.png
- TIFF_FIGURES/Figure5f/Fig5fcyan.png
- __MACOSX/TIFF_FIGURES/Figure5f/._Fig5fcyan.png
- TIFF_FIGURES/Figure5f/Fig5fmagenta.png
- __MACOSX/TIFF_FIGURES/Figure5f/._Fig5fmagenta.png
- TIFF_FIGURES/Figure5f/Fig5fmerge.png
- __MACOSX/TIFF_FIGURES/Figure5f/._Fig5fmerge.png
- TIFF_FIGURES/Figure6b/
- TIFF_FIGURES/Figure6b/Fig6b_siBRCA2_gfp.tif
- TIFF_FIGURES/Figure6b/Fig6b_siBRCA2_yellow.tif
- TIFF_FIGURES/Figure6b/Fig6b_siCTRL_gfp.tif
- TIFF_FIGURES/Figure6b/Fig6b_siCTRL_noIR_gfp.tif
- TIFF_FIGURES/Figure6b/Fig6b_siCTRL_noIR_yellow.tif
- TIFF_FIGURES/Figure6b/Fig6b_siCTRL_yellow.tif
