# Supplementary material for: BRCA2 controls DNA:RNA hybrid level at DSBs by mediating RNase H2 recruitment
Source: Nat Commun. 2018 Dec 18;9:5376. doi: 10.1038/s41467-018-07799-2 (PMC6299093; doi:10.1038/s41467-018-07799-2)
Supplement: Supplementary file 9 — Source Data [file 41467_2018_7799_MOESM9_ESM.zip]

Archive with 1 entries (1 files):
- NCOMMS-18-28016-T Raw Data.xlsx
