# Supplementary material for: BRCA2 controls DNA:RNA hybrid level at DSBs by mediating RNase H2 recruitment
Source: Nat Commun. 2018 Dec 18;9:5376. doi: 10.1038/s41467-018-07799-2 (PMC6299093; doi:10.1038/s41467-018-07799-2)
Supplement: Supplementary file 9 — Source Data [file 41467_2018_7799_MOESM9_ESM.zip › NCOMMS-18-28016-T Raw Data.xlsx]

## Sheet: Figure 1
Figure 1b
		-RNase H				+RNase H
distance from DSB (Kb)	EXP1	EXP2	EXP3	EXP4	EXP1	EXP2	EXP3	EXP4
-3	1.37713	0.746562	1.47427		0.227667	0.300756	0.234609
-2	2.58104	1.31494	2.09217		0.583174	0.564482	1.08548
-1.5	3.05958	1.77563	4.39745	3.15652	1.20303	1.38191	1.28937	1.40932
-1	1.4406	2.07292	3.01049	1.59107	0.764895	0.963707	1.35347
-0.1	2.08493	0.66128	2.01159		1.20303	0.0439904	1.31191
+0.5	1.27603	1.17555	2.73208		1.38191	0.74312	1.03766
+1	1.84463	1.3566	2.16345		1.56193	0.359733	1.20581
+1.5	4.26733	4.45883	5.45785		0.626332	1.07054	0.840896
+2	2.29474	1.90528	4.22807	2.92479	1.70921	0.798298	0.658992	1.67404
+3	3.0225	1.95658	3.01049		1.94884	1.11987	1.35347
+3.8	2.77663	2.45094	1.34412	3.32111	0.20166	1.3692	0.66281	2.20636
Figure 1c
	- RNase H	+ RNase H
EXP1	2.46229	1.9
EXP2	2.46514	0.928731
EXP3	2.8481	1.78386
Figure 1d
	- RNase H					+ RNase H
Distance from DSB ( Kb)	EXP1	EXP2	EXP3	EXP4	EXP5	EXP1	EXP2	EXP3	EXP4
0.1	2.15846	0.589815	1.20025			1.59107	0.390033	1.04006
0.5	2.85469	3.01746	4.83439			1.06683	2.00463	0.34151
1	2.21658	2.16595	1.73909	3.04196		0.592546	0.16532	0.272312
1.5	2	1.70133	3.22657	1.60956		1.11987	0.598048	0.225834	0.602904
3	2.74473	2.78305	0.353962	0.484645	1.87688	1.64718	0.712848	1.24401	1.38351

## Sheet: Figure 2
Figure 2a													Figure 2c
	- RNase H			+ RNase H									G1	S
	EXP1	EXP2	EXP3	EXP1	EXP2	EXP3							0.8802	0.48202
G1	0.846745	1.16743	0.71615	0.690956	1.08298	0.96929							1.43862	0.91232
S/G2	3.13834	2.7384	2.31338	1.85532	1.5966	0.439825							1.02792	0.80719
													1.33381	2.27589
Figure 2d													0.2936	3.33151
													0.60918	1.63793
	siCTRL	siEXO1											0.81101	2.19333
EXP1	1.73107	0.769326											1.28213	2.37576
EXP2	1.75524	1.04972											0.94772	5.40835
EXP3	1.27456	0.779165											1.81106	3.48312
													0.65074	2.43017
Figure 2e													0.28037	2.95349
	siCTRL	siEXO1											0.93357	2.48523
EXP1	1.32562	2.29474											1.42507	4.292
EXP2	1.90968	1.13288											0.66228	3.34331
EXP3	1.61765	1.71381											1.3688	4.56173
EXP4	2.14107	2.93834											0.45228	3.09735
													0.84906	1.44054
													0.79681	2.26357
													0.95575	1.84938
Figure 2f													2.49297	1.25897
	siCTRL					siCtIP							0.57545	0.75505
Time (min)	EXP1	EXP2	EXP3	EXP4	EXP5	EXP1	EXP2	EXP3	EXP4	EXP5			1.40285	0.28037
40	3.15985	1.5966	1.12117	2.95536	3.38307	0.621783	0.64992	0.339151	0.138856	0.44803			2.86273	2.7923
80	2.19903	3.19319	1.68763	1.48452	4.89621		1.59291	0.406596	0.760489	0.332555			0.77784	1.84717
120	2.45814	1.39959	1.15136	2.37019	3.02793	1.91782	1.14472	0.248847	0.206136	2.38667			1.43689	4.61017
													2.23617	1.39052
													1.46883	3.08519
Figure 2g													0.85203	2.6851
	siCTRL		siCtIP										0.71185	1.36838
Time (min)	EXP1	EXP2	EXP1	EXP2									3.1377	6.45036
40	1.61702	3.65955	0.271057	1.12766									3.17623	2.49539
80	4.70219	6.24052	0.66588	1.35035									2.18858	1.05407
120	4.64818	5.73582	1.58374	0.985094									2.24158	2.11311
													3.69357	1.06084
													1.01523	2.06066
													0.88533	1.10769
													0.67869	2.5339
													1.31562	2.54438
													1.03381	2.24183
													0.75077	0.85667
													1.0297	2.30673
													1.47604	5.80081
													1.05977	0.80675
													2.47331	2.41338
													1.74194	3.21604
													0.99744	1.51242
													0.56066	5.05747
													0.93606	2.52412
													2.10547	2.63603
													3.25014	0.72986
													1.95965	1.99298
													2.4594	3.58733
													2.60322	1.92466
													0.91948	2.3235
													0.85041	1.69579
													1.11205	0.56277
													1.1001	2.65507
													1.40233	0.75184
													2.43139	0.78656
													1.74397	5.77438
													1.22814	0.78049
													2.08743	1.12861
													1.2915	3.45845
														0.50052
														2.59287

## Sheet: Figure 3
Figure 3b							Figure 3d							Figure 3e
BrdU		RPA		RPA2 pS4/8			BRCA1		BRCA2		RAD51				uncut		Cut
H2O	amanitin	H2O	amanitin	H2O	amanitin		H2O	amanitin	H2O	amanitin	H2O	amanitin			CTRL	CTRL	A/B	Inactive
39	49	26	85	0	41		5	1	12	2	50	25		EXP1	0.2	11.157	5.75	15.63
15	65	79	60	0	45		20	3	16	3	2	0		EXP2	0.2479	8.146	7.6227	20.898
24	33	73	57	84	51		9	0	10	4	54	3		EXP3	0.52	14.338	8.2015	12.6832
42		40	79	106	95		8	0	16	0	9	4		EXP4		11.8	6.77
4	49	50	55	0	44		4	0	28	1	8	1
38	110	65	64	85	88		12	6	22	1	6	7		Figure 3f
21	77	74	76	87	143		11	17	18	4	1	12			uncut		Cut
3	59	43	77	42	84		71	1	1	6	7	4			CTRL	CTRL	A/B	Inactive
51	33	20	95	83	78		9	0	19	11	20	9		EXP1	0.0693009	1	0.280364	0.699219
45	36	84	80	83	83		6	0	14	0	7	6		EXP2	0.0126006	1	0.208046	1.03044
40	86	66	85	8	87		0	5	22	7	4	11		EXP3		1	0.801991
25	55	71	103	2	93		0	3	7	6	10	2
19	97	28	69	5	78		44	5	33	2	5	15		Figure 3g
35	48	52	108	54	68		2	1	22	25	15	12			uncut		Cut
33	32	76	104	44	93		12	15	14	37	9	14			CTRL	CTRL	A/B	Inactive
26	69	43	88	41	192		6	4	21	18	46	2		EXP1	0.235138	1	1.5531	2.75128
8	37	47	60	149	87		0	5	17	21	17	2		EXP2	0.0315177	1	1.23183	0.977245
17	31	67	74	140	85		0	8	15	4	5	7		EXP3		1	0.62522
17	26	72	73	107	55		25	5	20	27	45	12
31	31	20	147	0	140		32	0	48	17	44	8
19	31	63	43	48	140		27	0	16	11	14	11
49	45	1	9	132	92		1	0	2	0	21	2
43	53	29	29	0	32		6	9	16	0	57	0
29	23	73	45	9	150		7	0	13	15	71	4
16	52	77	37	0	130		4	1	0	13	51	3
67	28	78	32	46	40		5	1	16	9	31	2
61	45	65	99	1	0		78	0	25	12	5	1
41	29	0	125	57	9		56	2	14	9	5	1
54	40	0	82	46	61		39	0	2	9	16	8
55	49	2	73	29	136		25	0	20	4	17	3
53	45	46	73	54	57		26	0	9	10	3	6
58	90	20	124	92	131		68	5	9	7	17	23
89	49	18	70	14	101		10	9	10	5	45	12
19	14	61	70	72	108		67	8	5	2	9	23
43	49	55	106	30	82		66	1	4	2	26	23
79	52	67	45	77	64		80	6	9	13	49	25
18	26	62	0	126	8		0	4	14	11	37	4
11	33	66	50	62	58		0	0	7	2	10	16
111	40	68	89	102	62		60	10	9	7	0	10
113	33	77	90	39	80		21	2	4	18	1	5
134	95	74	100	69	117		4	3	9	7	13	0
123	152	84	66	64	37		45	3	9	19	29	15
131	64	0	90	49	115		4	2	24	5	36	15
105	78	54	73	0	65		7	1	16	12	46	1
136	76	25	6	0	89		0	0	11	5	38	9
132	92	83	80	4	4		7	0	30	7	5	18
104	51	127	44	64	73		76	0	13	5	5	7
156	130	19	63	0	76		138	0	10	6	14	5
114	164	84	100	0	117		6	0	35	5	2	10
101	89	45	80	0	143		33	0	34	12	4	5
161	99	67	74	0	114		4	1	44	7	33	7
140	124	62	61	47	157		15	0	24	11	83	0
134	117	67	75	94	69		17	0	14	3	3	14
66	174	102	100	81	74		3	0	13	5	20	0
71	146	72	165	2	70		58	0	25	10	12	8
106	124	30	50	83	120		7	3	14	9	23	4
111	213	50	90	17	89		25	2	21	8	6	20
115	158	58	72	81	68		81	11	16	11	2	14
46	158	67	57	70	112		2	1	18	15	14	0
142	165	103	55	67	87		49	0	19	12	8	7
105	42	57	97	111	63		23	1	32	20	8	8
133	112	54	17	120	104		55	0	21	19	38	5
112	113	60	83	97	59		65	3	13	15	29	7
123	92	25	49	68	107		113	2	20	6	4	6
118	105	74	134	79	71		18	0	22	17	2	1
132	120	0	23	0	123		36	1	21	13	0	20
119	91	108		0	98		15	0	25	21	77	18
172	105	83		0	32		21	14	14	16	75	2
167	186	45		0	121		18	6	26	11	8	10
122	169	91		0	53		2	5	13	14	0	15
106	197	80		65	113		44	14	31	13	13	14
193	89	32		66	0		5	1	22	5	8	8
72	134	99		95	56		30	2	31	25	12	5
142	114	63		0	82		31	2	29	19	10	8
162	110	50		34	134		14	4	38	11	8	6
215	198	54		75	8		3	6	27	10	0	16
138	113	93		0	36		0	0	29	14	11	8
205	89	5		0	61		3	1	17	24	1	5
135	98	57		0	48		2	0	16	12	29	5
155	96	72		43	88		20	0	13	26	7	7
152	75	91		87	98		0	0	21	13	20	11
186	88	75		67	102		2	0	28	15	63	23
103	241	94		65	101		0	2	9	8	2	1
79	40	67		78	76		3	0	41	27	42	17
173	65	80		44	46		5	1	27	18	25	3
129	192	29		39	28		14	0	31	15	26	7
82	108	74		73	87		4	1	32	10	14	6
97	259	75		57	32		26	5	17	25	4	4
108	216	92		108	32		30	1	27	12	32	5
109	214	30		88			5	0	13	7	47	22
159	51	26		115			27	2	5	17	8	14
200	126	1		41			0	2	24	12	6	20
127		103		36			29	0	13	4	22	18
170		14		77			6	11	23	5	4	8
159				75			6	1	29	7	59	15
				112			6	0	23	6	6	23
				50			15	1	22	1	80	10
				13			0	0	5	3	4	11
							3	0	13	2	11	5
							1	8	19	0	35	1
							10	4	18	0	19	6
							17	8	16	1	6	1
							0	6	35	5	7	1
							1	11	15	2	18	5
							27	1	25	3	13	2
							39	0	15	3	20	2
							30	15	17	2	5	7
							27	1	21	8	32	5
							10	6	18	4	25	15
							8	3	8	3	9	1
							11	2	8	5	17	2
							45	0	6	7	5	3
							32	0	1	5	37	0
							2	3	25	1	9	1
							4	0	41	12	35	18
							12	3	29	14	44	0
							4	0	22	19	10	0
							5	3	12	22	7	1
							1	5	17	21	45	1
							62	1	13	32	24	4
							1	3	5	30	36	0
							2	0	2		29	2
							2	5	21		8	0
							7	0	32		9	0
							3	2	30		6	0
							3	0	10		0	0
							12	0	29		2	5
							23	0	6		37	2
							20	0	12		4	2
							11	0	4		35	0
							28		17		8	2
							18		12		0
							34		9		56
							2		16		7
							78		10		13
							41		21		62
							54		3		4
							4		0		28
							16		18		30
							24		7		37
							3		6		17
							19		9		18
							0		6		8
							9				25
							2				4
							0				3
							10				35
							29				5
							1				44
							14				3
							26				7
							6				20
							24				58
							8				0
							3				4
							86				7
							45				25
							47				50
							42				0
							39				29
							1				58
							15				10
							13				5
							11				6
							7				2
							19				36
							3				5
							26				1
							47
							1
							7
							26
							4
							55
							70
							35
							17
							36
							66
							42
							23
							64
							44
							9
							20

## Sheet: Figure 4
Figure 4b			Figure 4d										Figure 4f							Figure 4g
DMSO	NCS												2Gy 1h		2Gy 3h		2Gy 6h			CTRL	RNase H
1.42857	1.21212			BRCA1 DNA		BRCA1-BARD1 DNA		BRCA1 DNA:RNA		BRCA1-BARD1 DNA:RNA			GFP	GFP-RH1	GFP	GFP-RH1	GFP	GFP-RH1		14	8
0.72072	1.04167		nM Protein	EXP1	EXP2	EXP1	EXP2	EXP1	EXP2	EXP1	EXP2		5	0	33	0	89	63		12	0
0.89286	0.9772		30	13.9541	3.34714	27.4994	43.2236	11.1166	7.3488	33.405	30.7468		14	0	0	23	49	34		10	3
1.65517	0.89552		60	40.61	15.0423	48.3613	68.5494	49.9824	22.9813	60.2496	66.7337		16	16	5	12	93	37		5	15
1.20482	0.80972		100	54.3946	36.4502	69.9416	69.4406	62.4793	53.8328	74.2973	75.938		42	10	2	0	28	35		6	6
0.74074	1.03896		150	64.1602	40.3203	78.2117	80.5912	63.2041	64.6302	86.6349	81.392		21	27	18	97	20	14		12	8
0.98361	2.22222												34	27	35	60	29	56		7	7
0.75472	1.19048												55	16	39	0	87	46		15	4
1.0084	0.95238												11	5	140	0	5	62		5	2
1.2	1.43791												9	16	123	2	15	16		3	1
1.36364	1.39303												70	2	12	96	58	55		5	0
1.30952	1.56098												89	28	82	56	62	30		3	1
1.75182	0.97222												68	21	25	9	44	12		4	4
1.0219	1.24031												31	0	89	0	10	22		1	0
1.44737	1.31737												29	8	31	25	21	50		10	0
1.46341	1.94595												4	0	15	12	42	70		15	4
1.08108	1.0582												12	0	15	89	58	3		13	8
0.8	1.29771												18	0	120	4	23	40		11	3
1.08475	1.80905												32	7	51	10	35	7		4	0
1.01695	0.8365												0	0	133	22	69	26		9	0
1.16788	0.91954												9	40	34	61	27	65		12	0
1.4902	1.8018												34	13	20	2	70	10		7	0
1.0219	1.30435												30	28	1	0	36	45		12	0
1.33333	1.27168												4	13	32	23	84	15		6	0
0.84211	1.76991												23	28	52	40	11	50		16	0
0.8	1.23223												6	0	45	29	29	38		3	0
0.90164	1.38249												10	8	71	84	43	26		34	0
0.84746	2.07317												2	2	83	47	92	39		8	0
1.16279	1.79487												45	7	35	74	2	39		0	0
0.74074	2.0339												16	5	25	2	4	50		0	7
0.97087	1.5534												4	19	2	4	66	16		18	1
1.17647	1.75824												8	0	54	121	47	6		3	0
0.70707	1.69492												58	17	50	3	62	20		12	0
1.25	0.90909												29	0	87	6	52	29		2	0
0.72993	1.68224												44	1	38	27	121	68		0	0
1.44068	1.11111												25	0	116	41	123	22		0	0
1.53846	1.79487												45	0	54	24	56	29		0	0
1.62162	1.40625												2	17	43	15	59	33		1	21
1.01449	1.46341												12	18	49	7	45	11		5	11
1.18227	1.83099												19	7	45	33	49	41		1	14
0.88889	1.2987												0	26	51	3	89	49		14	2
1.13333	1.09589												46	21	11	5	45	23		3	1
	1.13208												0	45	58	46	55	90		2	2
	0.91954												7	28	105	20	69	71		22	11
	1.73913												0	1	0	91	79	85		9	6
	1.34615												0	0	33	0	0	62		2	9
	0.86022												16	0	26	3	44	74		3	0
	0.81081												12	0	54	40	105	19		2	0
	1.17073												3	3	74	31	83	0		2	1
	1.0084												0	25	15	79	10	0		10	0
	1.76829												9	18	116	29	40	22		14	3
	1.1157												0	11	32	25	67	26		2	1
													38	0	73	43	17	31		0	3
													13	23	80	0	31	58		7	0
													27	3	81	0	8	2		14	5
													12	1	73	0	94	90		0	16
													16	11	56	66	117	38		11	12
													5	0	46	16	43	7		11	3
													5	20	73	0	66	5		0	0
													29	2	43	50	8	33		0	0
													48	0	0	35	61	13		12	0
													52	18	13	3	56	5		0	1
													16	3	13	31	62	7		19	4
													48	2	25	13	98	17		2	0
													56	29	15	35	1	6		2	1
													18	3	103	90	98	27		21	2
													24	95	11	0	5	13		0	13
													97	2	19	46	47	5		14	11
													23	0	5	45	4	43		17	1
													36	20	23	43	9	58		8	0
													157	95	129	65	53	0		9	0
													15	138	15	96	63	74		11	0
													38	10	84	92	32	72		21	0
													31	32	83	16	21	34		0	2
													25	30	64	17	65	5		6	0
													7	3	79	21	9	47		9	2
													5	10	124	46	94	18		2	0
													3	0	26	45	164	51		0	0
													25	56	20	48	149	24		5	22
													26	14	53	51	99	42		2	9
													29	1	29	59	69	41		0	2
													25	2	25	9	30	39		4	0
													0		69	25	15	63		9	6
													18		14	14	25	0		0	1
													18		49	3	77	2		0
													41		16	0	81	51
													1		17	5	113	46
													10		32	0	15	2
													13		69	44	57	65
													40		1	42	127	57
													35		0	21	95	16
													55		0		74	35
													78		25		100	77
													25		7		156	64
													30		10		4	22
													63		41		116	30
													5		0		136	50
													37		36		85	18
													1		3		0	1
													68		2		86	2
													7		10		64	0
													16		3		85	48
													2				53	40
													16				22	0
													4				4	1
													3				25	45
													53				174	11
													7				70	8
													28				60	0
													43				125	0
																	71	1
																	49	112
																	153	68
																	81	0
																	46	23
																	48	109
																	42	25
																	0	73
																	32	11
																	51	121
																	51	111
																	91	53
																	60	45
																	39	43
																	72	56
																	54	61
																	23	99
																		27

## Sheet: Figure 5
Figure 5a					Figure 5c				Fig. 5e					Figure 5g
	EXP1	EXP2	EXP3		no IR	2Gy 1h	2Gy 6h		no ir		ir			G1	S
Mock	1	1			1	3	2		G1	S/G2	G1	S/G2		2.5641	6.66667
	1.13813	1.10445			1	2	0		0	1	1	0		2.43243	1.14286
H2AX	1	1	1		1	5	4		1	1	3	4		2	3.57143
	6.37901	2.80889	3.38698		2	2	5		1	0	0	1		2.6087	1.70732
RNASEH2A	1	1			4	5	2		1	1	0	0		4.44444	1.37931
	3.11666	3.76244			0	8	3		1	4	2	2		1.83486	2.35294
					1	5	6		2	0	1	1		1.90476	2.36559
					4	5	5		0	1	0	1		1.14943	1.22807
					1	2	2		0	4	1	2		3.20755	4.55696
					2	7	4		2	2	2	6		2.77778	3.52941
					4	5	5		0	1	1	1		1.26316	2.06897
					1	4	3		0	1	0	3		3.52941	5.48387
					3	3	1		0	2	0	2		2	3.24324
					3	9	6		0	1	1	4		3.18681	1.21212
					0	8	8		2	2	0	6		1.29032	5.16129
					2	0	0		0	0	2	2		1.92	1.39535
					1	5	2		0	2	0	2		1.29032	4.11765
					0	2	2		0	0	0	0		0.8	1.5
					3	2	2		0	0	0	4		1.90476	2.71605
					1	2	0		0	0	0	3		0.95238	3.12796
					2	2	3		0	2	0	2		1.875	1.71053
					1	5	2		1	0	0	3		5	1.04478
					0	6	6		1	0	1	2		2.77778	4.70588
					1	2	2		1	0	0	3		1.83908	2.22222
					2	1	1		0	0	0	5		1.6129	6
					0	1	0		2	2	0	4		6	5.78947
					1	4	3		1	0	0	3		1.6092	2.5
					2	7	10		1	1	1	0		1.57895	1.89189
					1	3	3		1	0	0	1		1.79104	3.01075
					1	2	5		0	3	0	2		1.84211	3.33333
					2	3	4		0	1	0	2		2.04082	4.38356
					0	6	1		0	0	0	1		1.86047	2.67442
					1	2	4		1	0	0	2		1.14286	2.02247
					1	12	3		0	0	1	1		0.21277	3.1746
					3	3	10		1	1	2	1		1.53846	2.72727
					1	7	3		1	1	0	2		2.4	6.66667
					5	5	8		1	2	0	0		1.66667	4.91803
					3	8	2		1	0	0	4		1.42857	2.94118
					0	6	0		1	0	0	0		2.27273	1.37931
					2	4	8		1	0	0	1		2.22222	3.10345
					0	2	4		0	0	1	6		1.46341	1.73913
					1	5	1		0	1	0	1		1.93548	7.33333
					3	5	3		0	0	1	3		0.75758	5.27473
					2	4	2		0	0	0	1		1.08108	2.4
					0	9	3		1	2	0	5		1.66667	6.03774
					0	4	0		0	0	0	0		1.76471	3.02632
					1	5	2		0	0	0	2		3.57143	7.27273
					0	6	4		0	1	2	0		2.3913	8.20513
					0	4	1		1	0	0	1		1.45985	7.45098
					1	3	0		0	2	2	1		2.28856	2.06186
					0	2	1		1	0	0	2		1.5873	4.7619
					1	10	1		0	0	0	4		2.0339	7.17949
					0	1	3		0	0	1	2			2.10526
					0	3	0		0	2	1	5			5.16129
					0	5	1		0	0	0	5			6
					1	1	1		1	0	0	0			7.44186
					0	2	0		1	1	0	0			4.03846
					0	9	0		0	0	0	2			4.88889
					0	8	0		2	2	0	4			3.25581
					0	4	0		0	2	1	1			4.46043
					0	4	0		0	0	0	0			4.7541
					0	0	2		0	1	0	1			2.75362
					1	0	2		0	1	0	1			3.52941
					0	2	4		1	0	0	4			2.11765
					0	2	0		0	1	1	2
					0	1	1		0	0	0	2
					0	4	0		0	3	1	1
					2	3	1		0	4	1	0
					0	4	0		0	0	1	0
					0	0	4		0	4	0	0
					0	1	0		0	2	2	0
					0	0	0		0	0	1	3
					0	4	0		2	3	0	2
					0	5	0		1	4	2	3
					1	0	0		0	4	4	0
					1	0	2		0	0	0	0
					0	1	0		1	4	1	0
					1	5	0		0	2	2	0
					1	0	1		0	2	0	0
					0	2	2		1	1	0	2
					2	0	3		2	4	0	3
					1	4	1		0	4	0	1
					0	3	2		0	4	0	0
					0	3	1		0	1	1	0
					1	0	0		0	2	0	1
					2	3	1		1	3	0	1
					0	6	0		0	1	1	4
					0	2	1		1	2	0	2
					0	1	2		0	1	0	0
					0	2	2		0	3	1	1
					0	1	3		0	1	0	0
					0	2	4		0	2	0	0
					0	4	0		1	0	0	1
					2	2	0		0	1	0	0
					1	2	1		2	3	1	3
					0	2	3		1	1	2	2
					1	1	1		0	2	4	5
					0	1	1		0	0	1	3
					0	2	1		1	4	1	1
					1	3	2		0	3	1	5
					0	6	1		0	2	3	9
					0	1	0		2	3	1	1
					2	5	1		0	2	0	4
					1	2	2		1	0	4	5
					1	4	3		2	2	2	5
					0	1	2		1	3	3	2
					0	3	2		0	2	0	4
					0	5	0		1	0	2	2
					0	4	0		0	1	1	0
					1	3	2		2	0	1	2
					2	5	5		1	0	3	3
					1	4	2		2	2	0	8
					0	7	3		0	1	0	2
					1	5	1		0	1	0	5
					1	6	2		1	0	1	3
					2	9	0		0	3	3	5
					0	5	1		0	1	1	8
					1	3	2		2	2	3	10
					2	2	4		0	2	4	5
					0	5	1		2	3	3	9
					1	2	2		1	2	2	1
					1	4	3		1	2	2	2
					0	1	2		0	0	4	2
					0	5	2		1	2	2	6
					0	6	3		2	0	1	5
					0	2	2		1	0	2	3
					2	0	1		0	2	4	4
					0	3	1		1	0	3	4
					2	2	2		2	1	3	6
					2	4	10		2	1	3	11
					3	2	3		2	0	2	2
					1	3	3		2	0	0	7
					0	7	0		0	0	0	11
					0	2	5		1	2	2	6
					1	3	3		2	2	2	3
					1	3	1		1	3	0	2
					1	3	2		1	0	3	5
					2	3	3		0	0	0	1
					2	5	3		1	0	1	7
					5	3	2		2	0	1	8
					2	7	2		0	0	2	6
					0	4	1		0	2	0	2
					0	2	1		1		2	2
					1	3	4		0		1	10
					1	6	2		1		1	1
					2	0	1		0		2	4
					0	9	3		1		0	1
					0	8	2		2		3	9
					2	5	0		0		1	5
					1	7	4		1		0	5
					3	4	1		1		3	2
					1	4	5		0		1	6
					0	6	0		0		3	3
					1	2	1		0		0	6
					4	3	0		2		1	6
					1	7	4		1		1	0
					2	5	1		2		2	1
					1	4	1		1		2	1
					0	1	1		1		1	4
					2	4	2		0		0	4
					0	6	4		1		2	3
					3	3	7		1		2	6
					2	6	3		0		2	6
					2	4	1		0		3	4
					1	9	3		0		0	4
					1	3	2		0		0	0
					1	6	3		1		2	3
					1	6	7		1		2	2
					0	4	3		1		0	10
					1	4	1		0		0	6
					3	2	3		0		3	9
					2	2	3		0		1	7
					0	8	0		1		2	6
					1	6	1		1		1	4
					1	5	0		1		1	5
					2	4	3		2		2	0
					0	7	3		0		1	7
					0	5	0		0		3	3
					0	5	3		0		3	4
					3	3	0		0		1	6
					4	7	3		1			10
					0	9	0		0			5
					1	11	1		1			2
					1	8	0		0			7
					2	3	0		0			11
					1	7	2		0			6
					1	6	4		0			6
					2	6	2		0			8
					1	5	6		2			1
					1	5	1		0			6
					0	6	1		1			5
					0	2	8		0			4
					1	3	1		1			0
					1	5	5		1			7
					0	2	1		2			2
					3	6	2		2			8
					2	4	1		1			3
					1	12	3		1			7
					0	2	4		0			8
					1	2	2		0			7
					1	1	8		0			6
					1	16	2		1			3
					4	5	8		2			2
					0	2	2		2			10
					0	7	2		1			11
					1	6	0		0			3
					5	2	1		2			9
					2	4	5		0			6
					0	6	5		0			5
					0	12	4		1			7
					2	3	4		0			6
					1	5	2		1			8
					4	5	1		2			3
					0	3	1		1			8
					2	1	3		0			5
					1	2	0		1			8
					0	7	2		1			6
					1	4	3		1			6
					1	2	1		1			9
					1	7	3		0			11
					2	5	2		2			7
					2	3	0		1			9
					2	1	9		1			6
					3	3	3		0			8
					1	1	2		1			6
					5	0	0		0			10
					1	3	5		0			8
					1	4	3		1			8
					3	2	4		0			2
					3	2	3		0			9
					3	2	2		0			3
					3	1	4		0			1
					1	5	2		1			10
					0	12	2		1			2
					0	0	5		0			6
					0		5		0			2
					2		5		0			1
					2		5		2			2
					0		3		0			6
					4		0		0			3
					3		2		0			2
					3				0			5
					1				1			1
					0							2
					2							2
					2							10
					4							5
					2							6
					0							2
					1							9
					4							10
					1							7
					2							8
					2							6
					2							8
					2							6
					2							3
					1							1
					2							4
					1							1
					4							4
					2							2
					1							0
					1							3
					0							1
					1							3
					0							1
					4							2
					0							0
					2							0
					3							2
					3							0
					2							0
					0							2
					3							1
					2							3
					0							0
					3							2
					1							0
					1							1
					0							2
					2							0
					3							0
					3							3
					0							3
					0							0
					1							0
					1							0
					2							0
					2							1
					2							0
					1							4
					1							9
					1							1
					1							1
					1							1
					2							1
					5							3
					0							1
					1							0
					1							1
					3							0
					0							2
					0							1
					0							1
					4							1
					0							3
					2							4
					2							0
					2							0
					4							2
					1							3
					3							3
					2							2
					0
					3
					3
					0
					5
					0
					0
					2
					1
					0
					0
					1
					3
					0
					0
					0
					4
					2
					1
					1
					5
					2
					4
					2
					4
					3
					0
					0
					3
					1
					0
					2
					0
					2
					0
					3
					0
					1
					0
					1
					2
					1
					0
					0
					2
					0
					1

## Sheet: Figure 6
Figure 6a				Figure 6b				Figure 6f				Figure 6g
DMSO	NCS			no ir	ir			DMSO	NCS				siCTRL	siBRCA2
siCTRL	siCTRL	siBRCA2		siCTRL	siCTRL	siBRCA2		siCTRL	siCTRL	siBRCA2		EXP1	1.87038	5.57897
2.10526	1.27907	0.86275		0	4	0		1.25413	2.13333	2.62712		EXP2	2.67585	3.57597
1.08241	0.68376	3.07527		0	6	0		0.5833	2.57232	2.59109		EXP3	2.10186	4.40253
2.66667	0.90909	1.22222		0	5	2		1.03924	1.40511	2.21402
5.17241	1.6	1.11111		0	5	2		1.31833	1.77074	2.42678
1.36054	1.25	1		0	2	1		1.10835	2.58675	3.08511
2.30088	1.90476	0.8		0	5	2		1.2373	1.37309	2.26148
1.85897	2	0.83333		0	10	6		1.00418	2.00148	3.23353
1.66667	4.12724	1		0	6	0		1.51589	2.59012	2.37762
0.55556	4.54545	1.30841		0	16	2		1.31579	2.37249	2.84672
1.05263	1.24294	4		0	7	2		1.42857	2.30292	2.3341
1.19403	2.68041	1.2		0	13	1		1.9213	1.52	3.19328
2.6087	2.5	1.33333		0	1	4		1.40252	2.04112	2.32727
5	1.08696	2.28571		0	1	6		1.0684	2.49201	1.90355
2.98507	1.90476	1.48148		0	9	1		0.96436	1.92258	2.80412
1.15288	1.01695	2.96296		0	14	2		1.28603	2.04668	2.39669
0.9375	1.46628	1.21212		0	8	1		1.15385	2.09704	1.82371
3.14607	1.28342	1.32813		0	7	3		0.83218	1.40952	2.84153
1.42857	1.18721	1.11111		0	4	2		1.08287	1.89662	2.5603
1.71717	4.54545	4.44444		0	15	0		1.30189	2.12185	2.11111
1.61404	1.19149	1.17647		0	3	3		1.59151	2.0768	3.07018
2.67206	6.22222	3.33333		0	4	1		0.95913	2.06148	3.08642
1.88235	4.73684	3.63636		0	4	2		1.25341	3.78359	2.41611
1.15108	4.47761	1.61765		0	2	0		1.4433	1.07784	3.63636
1.38728	4.44444	1.38211		0	4	0		1.83333	0.87201	2.45161
1.61074	1.61812	2.20588		0	4	1		0.87732	2.42938	1.4511
1.78082	1.36752	2.66667		0	8	1		1.33858	2.15582	1.78295
2.37762	1.29032	2.22222		0	3	0		1.59468	2.12537	2.57576
1.52047	1	1.17647		0	4	0		1.2877	1.90759	2.35294
4.61538	1.99052	2.58065		0	6	2		1.2848	1.58038	2.24138
1.53846	3.91304	2.85714		0	5	1		1.73776	1.97531	2.54438
1.04348	2	1.71429		0	3	4		1.29151	1.83486	1.90202
1.20172	3.11111	1.29032		0	1	0		1.66667	2.11594	1.84127
1.72662	1.12676	1.12441		0	2	0		1.90323	1.68009	3.05085
1.18774	2.68657	1.98735		0	7	1		2.53165	1.54286	1.86207
1.81818	1.37405	1.28553		0	5	0		1.47386	1.11909	1.82371
1.30435	0.90909	1.29099		0	4	1		2.3796	1.7856	3.125
1.75	1.33929	1.24768		0	4	0		1.56502	1.88636	1.99313
1.64948	2.29508	2.23048		0	10	1		2.01635	1.8835	2.78867
1.33929	2.76596	0.99209		0	10	3		1.77436	2.29518	4.0708
2	2.58503	0.97089		0	5	0		1.90614	2.08955	2.27758
3.67816	1.20301	1.45736		0	5	1		2.28842	2.54833	2.375
1.01408	2.90909	1.36169		0	11	0		2.44392	1.99228	1.69811
1.55844	5.41667	3.77559		0	12	0		2.13895	2.26244	1.83099
2.22222	1.11857	1.7691		0	10	1		2.37024	2.19008	2.73333
1.66667	1.20818	0.94829		0	2	2		2.95374	2.7359	2.06395
1.23894	1.26984	1.23985		0	11	0		2.91809	2.14386	2.60664
1.6	1.68856	1.1739		0	5	0		1.80501	2.4622	1.96787
3.47826	1.726	0.70164		0	11	4		1.62658	2.40437	2.23776
1.56863	2.21493	1.64009		0	13	1		1.1212	2.24333	3.31361
0.95238	2.25303	1.73666		0	10	0		1.90751	2.58317	2.19298
1.35135	2.43902	1.65665		0	15	0		1.56364	2.71533	1.72973
0.97561	2.78689	0.84711		1	2	1		2.14022	2.57846	2.23214
	3.0086	2.31102		1	4	5		1.42469		1.89928
	3.17797	2.01044		0	3	1		1.15333		1.88153
	3.34728	3.25926		0	1	1		1.79888		2.35521
	3.37423	2.54545		0	1	2		1.83799		1.78295
	3.44379			0	1	1		2.41597		1.77156
	3.49727			0	2	5		1.93309		2.61307
	3.87374			0	1	2		1.39891		2.30137
	3.87685			0	5	2		1.70053		2.82723
	3.98649			0	1	0		1.15759		3.32226
	4.13695			0	4	2		1.50186
	4.15094			0	0	0		1.46947
	4.15648			0	2	1		2.15517
	4.5961			1	2	0		2.01504
	4.84848			0	8	0		1.70274
	4.96			0	3	1		1.875
				0	7	0		1.55203
				0	6	1		1.8267
				1	1	3		1.72383
				0	6	1		1.70979
				2	6	0		1.65007
				1	8	3		1.84783
				2	3	2		1.86982
				1	3	4		2.09546
				2	4	0		1.80305
				0	6	1		1.45617
				1	0	2		1.88612
				1	2	1		2.31003
				2	3	1		2.1883
				2	8	0		1.9802
				1	4	1		2.94737
				0	2	1		1.23457
				2	4	1		1.45237
				1	1	3		1.43333
				1	7	0		1.93548
				0	1	0		1.67623
				1	8	1		1.7898
				0	3	4		1.07991
				2	1	3		1.3929
				1	1	7		1.58246
				1	4	0		1.55419
				0	3	1		1.78802
				0	0	1		1.82315
				0	1	2		1.17073
				0	1	3		1.27907
				1	3	2		1.09972
				0	0	2		1.66282
				0	0	3		1.74377
				1	2	2		1.23967
				1	3	3
				0	0	1
				2	4	2
				2	2	1
				0	3	0
				1	1	0
				1	4	3
				2	1	1
				1	0	1
				0	8	1
				0	6	0
				0	2	2
				0	7	1
				0	7	0
				2	8	1
				0	3	0
				0	13	1
				0	8	0
				2	7	0
				1	6	0
				1	11	1
				1	4	1
				1	13	2
				2	9	1
				0	3	0
				0	5	1
				0	3	1
				1	8	0
				0	14	0
				0	12	0
				1	9	1
				0	12	0
				2	3	0
				0	5	0
				0	5	0
				1	15	0
				0	5	0
				0	6	0
				0	8	0
				0	7	0
				0	5	0
				0	2	1
				0	3	0
				0	7	1
				0	0	0
				1	4	0
				0	5	0
				1	7	2
				0	5	0
				0	5	1
				0	4	1
				0	1	0
				0	6	0
				0	9	0
				0	1	0
				0	1	0
				0	3	1
				0	2	0
				0	2	1
				1	6	0
				0	11	1
				1	2	0
				0	14	0
				0	4	0
				0	3	0
					4	0
					2	1
					1	1
					0	0
					9	0
					6	1
					1	1
					5	0
					1	0
					1	0
					4	0
					0	1
					3	0
					4	0
					7	0
					4	3
					2	0
					5	0
					0	0
					5	1
					0	0
					0	6
					2	9
					24	11
					16	12
					8	9
					25	15
					18	5
					24	7
					19	6
					6	13
					23	18
					11	19
					7	15
					15	13
					15	9
					18	17
					4	11
					7	15
					9	8
					11	7
					0	6
					11	9
					12	18
					5	17
					9	14
					15	11
					11	6
					24	10
					17	18
					24	9
					14	7
					19	17
					11	3
					16	7
					18	16
					9	17
					24	16
					8	14
					11	16
					13	8
					11	9
					6	10
					15	6
					19	4
					23	16
					24	16
					14	16
					11	9
					14	8
					7	9
					12	16
					11	7
					5	7
					11	12
					6	2
					13	14
					5	13
					14	2
					8	12
					5	7
					15	16
					1	11
					12	16
					4	8
					5	9
					13	17
					15	8
					11	8
					11	12
					8	7
					8	7
					18	13
					5	18
					9	9
					14	10
					13	11
					18	8
					22	5
					10	17
					14	12
					0	16
					12	4
					5	14
					8	9
					4	14
					4	18
					15	11
					8	16
					17	9
					10	5
					17
					8
					13
					18

## Sheet: Figure 7
Figure 7a								Figure 7b						Figure 7c							Figure 7d						Figure 7e					Figure 7f
	γH2AX				Mock			BRCA1			Mock			RPA				Mock			BRCA2			Mock			RNASEH2A		Mock Rabbit			RAD51			Mock Rabbit
Hours	EXP1	EXP2	EXP3	EXP4	EXP1	EXP2		EXP1	EXP2	EXP3	EXP1	EXP2		EXP1	EXP2	EXP3	EXP4	EXP1	EXP2		EXP1	EXP2	EXP3	EXP1	EXP2		EXP1	EXP2	EXP1	EXP2		EXP1	EXP2	EXP3	EXP1	EXP2
2	3.49833	2.19365		2.09217	1.31039	0.618423		5.86989	6.99666	3.605	1.39474	0.915945		1.25992	0.895025	1.80667	3.48623	1.39474	0.915945		0.678302	2.55797	2.28681	1.39474	0.915945		2.93495	1.13027	1.31039	0.618423		4.86801	2.33486	1.45565	1.31039	0.618423
4	4.45883	2.94854	6.00016	3.00008	0.876605	1.26868		7.69186	8.81524	7.11074	1.05946	0.933033		1.40444	2.83497	3.88164	2.16845	1.05946	0.933033		1.56917	5.40764	3.18951	1.05946	0.933033		1.7818	1.37237	0.876605	1.26868		7.96311	4.16986	4.00463	0.876605	1.26868
6	6.37901	2.80889		3.38698	1.13813	1.10445		5.9794	7.04533	8.1681	1.07177	0.563831		11.4452	1.81504	4.57361	4.58419	1.07177	0.563831		3.24526	3.5801	4.7349	1.07177	0.563831		3.76244	3.11666	1.13813	1.10445		10.5317	4.76783	10.5805	1.13813	1.10445
8		2.94173		5.23552	1.25122	1.34723			8.35902	7.1602	0.903335	1.22264			1.4811	4.08405	15.3128	0.903335	1.22264		2.38392	5.57253	3.25652	0.903335	1.22264		2.30804	2.58471	1.25122	1.34723			6.58873	21.5557	1.25122	1.34723

## Sheet: Supp. Fig. 1
Supplementary Fig. 1c			Supplementary Fig. 1d
uninduced	induced			uncut	cut
0	101		EXP1	1	4.03714
2	104		EXP2	1	5.38271
0	54
3	34
0	30
0	72		Supplementary Fig. 1f
2	24
2	19			DMSO	DRB
1	13		EXP1	1.62263	0.496546
1	33		EXP2	1.81504	0.724471
0	51
0	0
1	15
0	17
1	47
1	2
1	16
2	47
0	7
0	11
0	50
6	73
1	0
13	49
5	40
1	17
14	51
3	42
0	61
12	20
1	56
1	25
0	5
0	47
0	55
0	25
2	12
1	29
0	59
7	25
0	53
4	17
10	74
0	40
1	64
4	7
2	33
2	21
2	23
4	35
5	29
16	22
8	5
3	4
9	27
6	2
6	31
7	34
19	18
17	52
14	30
5	45
11	115
10	69
20	58
28	53
21	47
10	79
	66
	50
	40
	56
	26
	32
	12
	30
	36
	46

## Sheet: Supp. Fig. 2
Supp. Fig. 2b
	uncut		cut
	siCTRL	siEXO	siCTRL	siEXO
EXP1	0.00179135	0.00224655	0.0152885	0.00256871
EXP2	0.0046731	0.00454531	0.0142318	0.00453482
Supp. Fig. 2d
	siCTRL				siCtIP
Time (min)	0	40	80	120	0	40	80	120
EXP1	0.00334277	0.00983355	0.0225394	0.00978821	0.00404007	0.00587415	0.00623784	0.0071406
EXP2	0.00558302	0.0166146	0.00854085	0.00726542	0.00534323	0.00257168	0.0060813	0.00566096
Supp. Fig. 2e
	G1		S		G2
	EXP1	EXP2	EXP1	EXP2	EXP1	EXP2
siCTRL	44.58	55.7	35.99	25.8	19.44	18.1
siCTIP	48.94	43.7	34.2	22.1	16.86	33.8
	G1		S		G2
	EXP1	EXP2	EXP1	EXP2	EXP1	EXP2
siCTRL	40.3	51	35	31.4	24.7	17.6
siEXO1	46.4	49.6	32.5	35.6	21.1	14.8

## Sheet: Supp. Fig. 3
Supp. Fig. 3c							Supp. Fig. 3d
BrdU		RPA		RPA2 pS4/8			BRCA1		BRCA2		RAD51
DMSO	DRB	DMSO	DRB	DMSO	DRB		DMSO	DRB	DMSO	DRB	DMSO	DRB
260	153	40	77	76	66		23	0	8	27	30	6
103	162	50	42	0	104		21	0	37	1	15	5
151	122	42	90	81	96		15	0	25	16	1	3
189	116	27	43	78	89		7	0	28	8	11	2
23	182	3	127	68	0		13	0	27	13	44	17
133	164	81	75	0	57		29	0	35	9	15	17
112	155	95	101	43	0		16	0	19	16	17	2
143	149	35	75	16	71		19	2	24	13	22	0
119	157	78	94	0	60		3	0	29	17	13	0
154	144	34	118	6	53		17	0	36	11	7	4
151	179	30	89	37	74		10	0	34	17	15	6
155	200	68	156	67	71		19	1	22	24	4	6
200	171	59	73	36	105		7	0	28	19	19	0
236	240	134	45	47	100		38	0	25	16	5	3
171	248	96	22	85	118		37	0	17	5	25	4
267	126	155	49	48	0		7	1	34	16	24	1
219	266	111	96	35	133		7	0	24	24	51	0
60	203	60	83	19	58		1	0	23	1	11	1
53	219	49	80	62	38		13	1	23	23	2	0
22	159	55	70	0	133		3	0	14	14	13	6
50	169	44	106	74	56		2	0	23	23	1	3
180	191	4	25	92	85		2	0	27	27	1	10
144	158	87	85	88	83		3	1	28	28	37	3
163		84	97	68	0		5	0	21	21	5	6
161		92	90	0	143		21	0	6	1	9	3
123		137	75	0	104		1	0	7	3	9	1
194		77	103	68	0		12	0	4	5	2	2
140		91	84	0	85		6	0	1	7	6	2
159		42	129	80	91		29	0	6	1	0	13
219		65	120	90	83		8	0	9	3	35	8
107		95	84	77	120		46	0	14	2	5	3
179		83	140	163	83		9	0	16	2	42	3
58		85	104	87	99		16	0	1	3	18	7
212		24	171	15	154		42	0	17	7	41	10
55		68	120	60	68		25	0	7	1	28	4
118		27	114	76	156		19	0	12	7	59	0
		87	91	41	134		4	0	22	1	7	5
		72	169	69	84		14	1	12	6	14	14
		28	107	60	108		26	1	8	6	20	6
		87	68	0	94		4	0	8	4	12	3
		53	137	103	89		25	0	8	5	18	1
		89	94	79	110		20	5	8	2	25	0
		78	135	89	1		49	1	6	1	16	0
		78	126	58	132		35	0	6	2	10	0
		64	52	11	45		30	2	2	4	29	0
		61	89	143	79		16	0	4	2	37	0
		75	97	144	128		23	0	8	8	0	0
		102	90	104	36		25	0	7	5	1	0
		63	83	48	123		16	2	6	4	23	0
		89	69	8	61		12	0	3	7	3	10
		54	80	84	163		20	0	5	7	10	4
		75	85	50	161		26	0	5	1	0	2
		59	124	0	125		19	3	9	1	51	8
		37	106	57	108		4	3	6	4	0	4
		112	115	0	89		0	0	2	2	1	0
		15	74	0	101		0	0	8		4	2
		126	65	20	122		18	1	3		6	6
		132	152	88			4	1	2		0	1
		30	126	24			1	0	4		1	2
		63	91	10			3	0			17	3
		75	31	3			0	1			10	0
		8	59	0			13	0			14	0
		62	8	2			6	1			6	0
		87	18				6	0			45	1
		113	44				1	0			20	3
		60	96				6	0			25	3
		45	150				22	1			16	0
		120	70				30	0			4	6
		31	92				53	0			11	1
		94	90				6	0			36	7
		49	71				22	2			18	0
		94	89				11	1			19	23
		81	88				7	0			24	0
		55	91				8	1			20	3
		39	84				9	0			23	3
		35	65				19	0			29	2
		20	92				31	0			34	0
		24	55				22	1			16	31
		63	104				7	0			6	19
		22						0			31	5
		57						1			41	3
		22						0			0	30
		33						0			64	6
		83						0			16	0
		84						0			36	9
		98						0			5	2
		141						1			3	0
		29						3			11	0
		130						0			2	0
		127						3			19	21
		29						0			1	3
		113									0	5
		86									0	1
		88									2	1
		68									0	3
		59									0	1
											0	3
											0
											25
											39
											17
											42
											3
											2
											0
											41
											18
											24
											36
											35
											29
											12
											1
											0
											26
											14
											20
											9
											14

[truncated: 6 more sheets: Supp. Fig. 4, Supp. Fig. 5, Supp. Fig. 6, Supp. Fig. 7, Flow citometry gating, Uncropped scans for main figure]
